# Supplementary material for: Enantioselective Preparation of Cyclopentene-Based Amino Acids with a Quaternary Carbon Center
Source: J Org Chem. 2024 Oct 29;89(22):16522–30. doi: 10.1021/acs.joc.4c01764 (PMC11574854; doi:10.1021/acs.joc.4c01764)
Supplement: Supplementary file 2 — jo4c01764_si_002.zip [file jo4c01764_si_002.zip]

Archive with 950 entries (793 files):
- 01_FM_JOC_NMR_Fair_data/1b/
- 01_FM_JOC_NMR_Fair_data/1b/13C/
- 01_FM_JOC_NMR_Fair_data/1b/13C/acqu
- 01_FM_JOC_NMR_Fair_data/1b/13C/acqus
- 01_FM_JOC_NMR_Fair_data/1b/13C/audita.txt
- 01_FM_JOC_NMR_Fair_data/1b/13C/cpdprg2
- 01_FM_JOC_NMR_Fair_data/1b/13C/fid
- 01_FM_JOC_NMR_Fair_data/1b/13C/fq1list
- 01_FM_JOC_NMR_Fair_data/1b/13C/pdata/
- 01_FM_JOC_NMR_Fair_data/1b/13C/pdata/1/
- 01_FM_JOC_NMR_Fair_data/1b/13C/pdata/1/outd
- 01_FM_JOC_NMR_Fair_data/1b/13C/pdata/1/proc
- 01_FM_JOC_NMR_Fair_data/1b/13C/pdata/1/procs
- 01_FM_JOC_NMR_Fair_data/1b/13C/pdata/1/title
- 01_FM_JOC_NMR_Fair_data/1b/13C/precom.output
- 01_FM_JOC_NMR_Fair_data/1b/13C/prosol_History
- 01_FM_JOC_NMR_Fair_data/1b/13C/pulseprogram
- 01_FM_JOC_NMR_Fair_data/1b/13C/scon2
- 01_FM_JOC_NMR_Fair_data/1b/13C/shimvalues
- 01_FM_JOC_NMR_Fair_data/1b/13C/specpar
- 01_FM_JOC_NMR_Fair_data/1b/13C/stanprogram22167
- 01_FM_JOC_NMR_Fair_data/1b/13C/topshimreport
- 01_FM_JOC_NMR_Fair_data/1b/13C/uxnmr.info
- 01_FM_JOC_NMR_Fair_data/1b/13C/uxnmr.par
- 01_FM_JOC_NMR_Fair_data/1b/13C/vtc_pid_settings
- 01_FM_JOC_NMR_Fair_data/1b/1H/
- 01_FM_JOC_NMR_Fair_data/1b/1H/acqu
- 01_FM_JOC_NMR_Fair_data/1b/1H/acqus
- 01_FM_JOC_NMR_Fair_data/1b/1H/audita.txt
- 01_FM_JOC_NMR_Fair_data/1b/1H/fid
- 01_FM_JOC_NMR_Fair_data/1b/1H/fq1list
- 01_FM_JOC_NMR_Fair_data/1b/1H/pdata/
- 01_FM_JOC_NMR_Fair_data/1b/1H/pdata/1/
- 01_FM_JOC_NMR_Fair_data/1b/1H/pdata/1/outd
- 01_FM_JOC_NMR_Fair_data/1b/1H/pdata/1/proc
- 01_FM_JOC_NMR_Fair_data/1b/1H/pdata/1/procs
- 01_FM_JOC_NMR_Fair_data/1b/1H/pdata/1/title
- 01_FM_JOC_NMR_Fair_data/1b/1H/precom.output
- 01_FM_JOC_NMR_Fair_data/1b/1H/prosol_History
- 01_FM_JOC_NMR_Fair_data/1b/1H/pulseprogram
- 01_FM_JOC_NMR_Fair_data/1b/1H/scon2
- 01_FM_JOC_NMR_Fair_data/1b/1H/shimvalues
- 01_FM_JOC_NMR_Fair_data/1b/1H/specpar
- 01_FM_JOC_NMR_Fair_data/1b/1H/stanprogram22167
- 01_FM_JOC_NMR_Fair_data/1b/1H/topshimreport
- 01_FM_JOC_NMR_Fair_data/1b/1H/uxnmr.info
- 01_FM_JOC_NMR_Fair_data/1b/1H/uxnmr.par
- 01_FM_JOC_NMR_Fair_data/1b/1H/vtc_pid_settings
- 01_FM_JOC_NMR_Fair_data/1e/
- 01_FM_JOC_NMR_Fair_data/1e/13C/
- 01_FM_JOC_NMR_Fair_data/1e/13C/acqu
- 01_FM_JOC_NMR_Fair_data/1e/13C/acqus
- 01_FM_JOC_NMR_Fair_data/1e/13C/audita.txt
- 01_FM_JOC_NMR_Fair_data/1e/13C/cpdprg2
- 01_FM_JOC_NMR_Fair_data/1e/13C/fid
- 01_FM_JOC_NMR_Fair_data/1e/13C/fq1list
- 01_FM_JOC_NMR_Fair_data/1e/13C/pdata/
- 01_FM_JOC_NMR_Fair_data/1e/13C/pdata/1/
- 01_FM_JOC_NMR_Fair_data/1e/13C/pdata/1/outd
- 01_FM_JOC_NMR_Fair_data/1e/13C/pdata/1/proc
- 01_FM_JOC_NMR_Fair_data/1e/13C/pdata/1/procs
- 01_FM_JOC_NMR_Fair_data/1e/13C/pdata/1/title
- 01_FM_JOC_NMR_Fair_data/1e/13C/precom.output
- 01_FM_JOC_NMR_Fair_data/1e/13C/prosol_History
- 01_FM_JOC_NMR_Fair_data/1e/13C/pulseprogram
- 01_FM_JOC_NMR_Fair_data/1e/13C/scon2
- 01_FM_JOC_NMR_Fair_data/1e/13C/shimvalues
- 01_FM_JOC_NMR_Fair_data/1e/13C/specpar
- 01_FM_JOC_NMR_Fair_data/1e/13C/stanprogram7179
- 01_FM_JOC_NMR_Fair_data/1e/13C/topshimreport
- 01_FM_JOC_NMR_Fair_data/1e/13C/uxnmr.info
- 01_FM_JOC_NMR_Fair_data/1e/13C/uxnmr.par
- 01_FM_JOC_NMR_Fair_data/1e/13C/vtc_pid_settings
- 01_FM_JOC_NMR_Fair_data/1e/1H/
- 01_FM_JOC_NMR_Fair_data/1e/1H/acqu
- 01_FM_JOC_NMR_Fair_data/1e/1H/acqus
- 01_FM_JOC_NMR_Fair_data/1e/1H/audita.txt
- 01_FM_JOC_NMR_Fair_data/1e/1H/fid
- 01_FM_JOC_NMR_Fair_data/1e/1H/fq1list
- 01_FM_JOC_NMR_Fair_data/1e/1H/pdata/
- 01_FM_JOC_NMR_Fair_data/1e/1H/pdata/1/
- 01_FM_JOC_NMR_Fair_data/1e/1H/pdata/1/outd
- 01_FM_JOC_NMR_Fair_data/1e/1H/pdata/1/proc
- 01_FM_JOC_NMR_Fair_data/1e/1H/pdata/1/procs
- 01_FM_JOC_NMR_Fair_data/1e/1H/pdata/1/title
- 01_FM_JOC_NMR_Fair_data/1e/1H/precom.output
- 01_FM_JOC_NMR_Fair_data/1e/1H/prosol_History
- 01_FM_JOC_NMR_Fair_data/1e/1H/pulseprogram
- 01_FM_JOC_NMR_Fair_data/1e/1H/scon2
- 01_FM_JOC_NMR_Fair_data/1e/1H/shimvalues
- 01_FM_JOC_NMR_Fair_data/1e/1H/specpar
- 01_FM_JOC_NMR_Fair_data/1e/1H/stanprogram7179
- 01_FM_JOC_NMR_Fair_data/1e/1H/topshimreport
- 01_FM_JOC_NMR_Fair_data/1e/1H/uxnmr.info
- 01_FM_JOC_NMR_Fair_data/1e/1H/uxnmr.par
- 01_FM_JOC_NMR_Fair_data/1e/1H/vtc_pid_settings
- 01_FM_JOC_NMR_Fair_data/1f/
- 01_FM_JOC_NMR_Fair_data/1f/13C/
- 01_FM_JOC_NMR_Fair_data/1f/13C/acqu
- 01_FM_JOC_NMR_Fair_data/1f/13C/acqus
- 01_FM_JOC_NMR_Fair_data/1f/13C/audita.txt
- 01_FM_JOC_NMR_Fair_data/1f/13C/cpdprg2
- 01_FM_JOC_NMR_Fair_data/1f/13C/fid
- 01_FM_JOC_NMR_Fair_data/1f/13C/fq1list
- 01_FM_JOC_NMR_Fair_data/1f/13C/pdata/
- 01_FM_JOC_NMR_Fair_data/1f/13C/pdata/1/
- 01_FM_JOC_NMR_Fair_data/1f/13C/pdata/1/outd
- 01_FM_JOC_NMR_Fair_data/1f/13C/pdata/1/proc
- 01_FM_JOC_NMR_Fair_data/1f/13C/pdata/1/procs
- 01_FM_JOC_NMR_Fair_data/1f/13C/pdata/1/title
- 01_FM_JOC_NMR_Fair_data/1f/13C/precom.output
- 01_FM_JOC_NMR_Fair_data/1f/13C/prosol_History
- 01_FM_JOC_NMR_Fair_data/1f/13C/pulseprogram
- 01_FM_JOC_NMR_Fair_data/1f/13C/scon2
- 01_FM_JOC_NMR_Fair_data/1f/13C/shimvalues
- 01_FM_JOC_NMR_Fair_data/1f/13C/specpar
- 01_FM_JOC_NMR_Fair_data/1f/13C/stanprogram7179
- 01_FM_JOC_NMR_Fair_data/1f/13C/topshimreport
- 01_FM_JOC_NMR_Fair_data/1f/13C/uxnmr.info
- 01_FM_JOC_NMR_Fair_data/1f/13C/uxnmr.par
- 01_FM_JOC_NMR_Fair_data/1f/13C/vtc_pid_settings
- 01_FM_JOC_NMR_Fair_data/1f/1H/
- 01_FM_JOC_NMR_Fair_data/1f/1H/acqu
- 01_FM_JOC_NMR_Fair_data/1f/1H/acqus
- 01_FM_JOC_NMR_Fair_data/1f/1H/audita.txt
- 01_FM_JOC_NMR_Fair_data/1f/1H/fid
- 01_FM_JOC_NMR_Fair_data/1f/1H/fq1list
- 01_FM_JOC_NMR_Fair_data/1f/1H/pdata/
- 01_FM_JOC_NMR_Fair_data/1f/1H/pdata/1/
- 01_FM_JOC_NMR_Fair_data/1f/1H/pdata/1/outd
- 01_FM_JOC_NMR_Fair_data/1f/1H/pdata/1/proc
- 01_FM_JOC_NMR_Fair_data/1f/1H/pdata/1/procs
- 01_FM_JOC_NMR_Fair_data/1f/1H/pdata/1/title
- 01_FM_JOC_NMR_Fair_data/1f/1H/precom.output
- 01_FM_JOC_NMR_Fair_data/1f/1H/prosol_History
- 01_FM_JOC_NMR_Fair_data/1f/1H/pulseprogram
- 01_FM_JOC_NMR_Fair_data/1f/1H/scon2
- 01_FM_JOC_NMR_Fair_data/1f/1H/shimvalues
- 01_FM_JOC_NMR_Fair_data/1f/1H/specpar
- 01_FM_JOC_NMR_Fair_data/1f/1H/stanprogram7179
- 01_FM_JOC_NMR_Fair_data/1f/1H/topshimreport
- 01_FM_JOC_NMR_Fair_data/1f/1H/uxnmr.info
- 01_FM_JOC_NMR_Fair_data/1f/1H/uxnmr.par
- 01_FM_JOC_NMR_Fair_data/1f/1H/vtc_pid_settings
- 01_FM_JOC_NMR_Fair_data/1g/
- 01_FM_JOC_NMR_Fair_data/1g/13C/
- 01_FM_JOC_NMR_Fair_data/1g/13C/acqu
- 01_FM_JOC_NMR_Fair_data/1g/13C/acqus
- 01_FM_JOC_NMR_Fair_data/1g/13C/adcInfo_TRX3.xml
- 01_FM_JOC_NMR_Fair_data/1g/13C/au/
- 01_FM_JOC_NMR_Fair_data/1g/13C/au/src/
- 01_FM_JOC_NMR_Fair_data/1g/13C/au/src/au_zg_datatransfer
- 01_FM_JOC_NMR_Fair_data/1g/13C/au/src/proc_1d
- 01_FM_JOC_NMR_Fair_data/1g/13C/audita.txt
- 01_FM_JOC_NMR_Fair_data/1g/13C/fid
- 01_FM_JOC_NMR_Fair_data/1g/13C/lists/
- 01_FM_JOC_NMR_Fair_data/1g/13C/lists/cpd/
- 01_FM_JOC_NMR_Fair_data/1g/13C/lists/cpd/waltz65
- 01_FM_JOC_NMR_Fair_data/1g/13C/lists/form/
- 01_FM_JOC_NMR_Fair_data/1g/13C/lists/form/plot_acqu.form
- 01_FM_JOC_NMR_Fair_data/1g/13C/lists/pp/
- 01_FM_JOC_NMR_Fair_data/1g/13C/lists/pp/Avance.incl
- 01_FM_JOC_NMR_Fair_data/1g/13C/lists/pp/Delay.incl
- 01_FM_JOC_NMR_Fair_data/1g/13C/lists/pp/zgpg30
- 01_FM_JOC_NMR_Fair_data/1g/13C/pdata/
- 01_FM_JOC_NMR_Fair_data/1g/13C/pdata/1/
- 01_FM_JOC_NMR_Fair_data/1g/13C/pdata/1/outd
- 01_FM_JOC_NMR_Fair_data/1g/13C/pdata/1/proc
- 01_FM_JOC_NMR_Fair_data/1g/13C/pdata/1/procs
- 01_FM_JOC_NMR_Fair_data/1g/13C/pdata/1/title
- 01_FM_JOC_NMR_Fair_data/1g/13C/prosol_History
- 01_FM_JOC_NMR_Fair_data/1g/13C/pulseprogram.precomp
- 01_FM_JOC_NMR_Fair_data/1g/13C/scon2
- 01_FM_JOC_NMR_Fair_data/1g/13C/shimvalues
- 01_FM_JOC_NMR_Fair_data/1g/13C/specpar
- 01_FM_JOC_NMR_Fair_data/1g/13C/topshimreport
- 01_FM_JOC_NMR_Fair_data/1g/13C/uxnmr.info
- 01_FM_JOC_NMR_Fair_data/1g/13C/uxnmr.par
- 01_FM_JOC_NMR_Fair_data/1g/13C/vtc_pid_settings
- 01_FM_JOC_NMR_Fair_data/1g/1H/
- 01_FM_JOC_NMR_Fair_data/1g/1H/acqu
- 01_FM_JOC_NMR_Fair_data/1g/1H/acqus
- 01_FM_JOC_NMR_Fair_data/1g/1H/adcInfo_TRX1.xml
- 01_FM_JOC_NMR_Fair_data/1g/1H/au/
- 01_FM_JOC_NMR_Fair_data/1g/1H/au/src/
- 01_FM_JOC_NMR_Fair_data/1g/1H/au/src/au_zg_datatransfer
- 01_FM_JOC_NMR_Fair_data/1g/1H/au/src/proc_1d
- 01_FM_JOC_NMR_Fair_data/1g/1H/audita.txt
- 01_FM_JOC_NMR_Fair_data/1g/1H/fid
- 01_FM_JOC_NMR_Fair_data/1g/1H/lists/
- 01_FM_JOC_NMR_Fair_data/1g/1H/lists/form/
- 01_FM_JOC_NMR_Fair_data/1g/1H/lists/form/plot_acqu.form
- 01_FM_JOC_NMR_Fair_data/1g/1H/lists/pp/
- 01_FM_JOC_NMR_Fair_data/1g/1H/lists/pp/Avance.incl
- 01_FM_JOC_NMR_Fair_data/1g/1H/lists/pp/zg30
- 01_FM_JOC_NMR_Fair_data/1g/1H/pdata/
- 01_FM_JOC_NMR_Fair_data/1g/1H/pdata/1/
- 01_FM_JOC_NMR_Fair_data/1g/1H/pdata/1/outd
- 01_FM_JOC_NMR_Fair_data/1g/1H/pdata/1/proc
- 01_FM_JOC_NMR_Fair_data/1g/1H/pdata/1/procs
- 01_FM_JOC_NMR_Fair_data/1g/1H/pdata/1/title
- 01_FM_JOC_NMR_Fair_data/1g/1H/prosol_History
- 01_FM_JOC_NMR_Fair_data/1g/1H/pulseprogram.precomp
- 01_FM_JOC_NMR_Fair_data/1g/1H/scon2
- 01_FM_JOC_NMR_Fair_data/1g/1H/shimvalues
- 01_FM_JOC_NMR_Fair_data/1g/1H/specpar
- 01_FM_JOC_NMR_Fair_data/1g/1H/topshimreport
- 01_FM_JOC_NMR_Fair_data/1g/1H/uxnmr.info
- 01_FM_JOC_NMR_Fair_data/1g/1H/uxnmr.par
- 01_FM_JOC_NMR_Fair_data/1g/1H/vtc_pid_settings
- 01_FM_JOC_NMR_Fair_data/4a/
- 01_FM_JOC_NMR_Fair_data/4a/13C/
- 01_FM_JOC_NMR_Fair_data/4a/13C/acqu
- 01_FM_JOC_NMR_Fair_data/4a/13C/acqus
- 01_FM_JOC_NMR_Fair_data/4a/13C/audita.txt
- 01_FM_JOC_NMR_Fair_data/4a/13C/cpdprg2
- 01_FM_JOC_NMR_Fair_data/4a/13C/fid
- 01_FM_JOC_NMR_Fair_data/4a/13C/fq1list
- 01_FM_JOC_NMR_Fair_data/4a/13C/pdata/
- 01_FM_JOC_NMR_Fair_data/4a/13C/pdata/1/
- 01_FM_JOC_NMR_Fair_data/4a/13C/pdata/1/outd
- 01_FM_JOC_NMR_Fair_data/4a/13C/pdata/1/proc
- 01_FM_JOC_NMR_Fair_data/4a/13C/pdata/1/procs
- 01_FM_JOC_NMR_Fair_data/4a/13C/pdata/1/title
- 01_FM_JOC_NMR_Fair_data/4a/13C/precom.output
- 01_FM_JOC_NMR_Fair_data/4a/13C/prosol_History
- 01_FM_JOC_NMR_Fair_data/4a/13C/pulseprogram
- 01_FM_JOC_NMR_Fair_data/4a/13C/scon2
- 01_FM_JOC_NMR_Fair_data/4a/13C/shimvalues
- 01_FM_JOC_NMR_Fair_data/4a/13C/specpar
- 01_FM_JOC_NMR_Fair_data/4a/13C/stanprogram28288
- 01_FM_JOC_NMR_Fair_data/4a/13C/topshimreport
- 01_FM_JOC_NMR_Fair_data/4a/13C/uxnmr.info
- 01_FM_JOC_NMR_Fair_data/4a/13C/uxnmr.par
- 01_FM_JOC_NMR_Fair_data/4a/13C/vtc_pid_settings
- 01_FM_JOC_NMR_Fair_data/4a/1H/
- 01_FM_JOC_NMR_Fair_data/4a/1H/acqu
- 01_FM_JOC_NMR_Fair_data/4a/1H/acqus
- 01_FM_JOC_NMR_Fair_data/4a/1H/audita.txt
- 01_FM_JOC_NMR_Fair_data/4a/1H/fid
- 01_FM_JOC_NMR_Fair_data/4a/1H/fq1list
- 01_FM_JOC_NMR_Fair_data/4a/1H/pdata/
- 01_FM_JOC_NMR_Fair_data/4a/1H/pdata/1/
- 01_FM_JOC_NMR_Fair_data/4a/1H/pdata/1/outd
- 01_FM_JOC_NMR_Fair_data/4a/1H/pdata/1/proc
- 01_FM_JOC_NMR_Fair_data/4a/1H/pdata/1/procs
- 01_FM_JOC_NMR_Fair_data/4a/1H/pdata/1/title
- 01_FM_JOC_NMR_Fair_data/4a/1H/precom.output
- 01_FM_JOC_NMR_Fair_data/4a/1H/prosol_History
- 01_FM_JOC_NMR_Fair_data/4a/1H/pulseprogram
- 01_FM_JOC_NMR_Fair_data/4a/1H/scon2
- 01_FM_JOC_NMR_Fair_data/4a/1H/shimvalues
- 01_FM_JOC_NMR_Fair_data/4a/1H/specpar
- 01_FM_JOC_NMR_Fair_data/4a/1H/stanprogram28288
- 01_FM_JOC_NMR_Fair_data/4a/1H/topshimreport
- 01_FM_JOC_NMR_Fair_data/4a/1H/uxnmr.info
- 01_FM_JOC_NMR_Fair_data/4a/1H/uxnmr.par
- 01_FM_JOC_NMR_Fair_data/4a/1H/vtc_pid_settings
- 01_FM_JOC_NMR_Fair_data/4b/
- 01_FM_JOC_NMR_Fair_data/4b/13C/
- 01_FM_JOC_NMR_Fair_data/4b/13C/acqu
- 01_FM_JOC_NMR_Fair_data/4b/13C/acqus
- 01_FM_JOC_NMR_Fair_data/4b/13C/audita.txt
- 01_FM_JOC_NMR_Fair_data/4b/13C/cpdprg2
- 01_FM_JOC_NMR_Fair_data/4b/13C/fid
- 01_FM_JOC_NMR_Fair_data/4b/13C/fq1list
- 01_FM_JOC_NMR_Fair_data/4b/13C/pdata/
- 01_FM_JOC_NMR_Fair_data/4b/13C/pdata/1/
- 01_FM_JOC_NMR_Fair_data/4b/13C/pdata/1/outd
- 01_FM_JOC_NMR_Fair_data/4b/13C/pdata/1/proc
- 01_FM_JOC_NMR_Fair_data/4b/13C/pdata/1/procs
- 01_FM_JOC_NMR_Fair_data/4b/13C/pdata/1/title
- 01_FM_JOC_NMR_Fair_data/4b/13C/precom.output
- 01_FM_JOC_NMR_Fair_data/4b/13C/prosol_History
- 01_FM_JOC_NMR_Fair_data/4b/13C/pulseprogram
- 01_FM_JOC_NMR_Fair_data/4b/13C/scon2
- 01_FM_JOC_NMR_Fair_data/4b/13C/shimvalues
- 01_FM_JOC_NMR_Fair_data/4b/13C/specpar
- 01_FM_JOC_NMR_Fair_data/4b/13C/stanprogram7277
- 01_FM_JOC_NMR_Fair_data/4b/13C/topshimreport
- 01_FM_JOC_NMR_Fair_data/4b/13C/uxnmr.info
- 01_FM_JOC_NMR_Fair_data/4b/13C/uxnmr.par
- 01_FM_JOC_NMR_Fair_data/4b/13C/vtc_pid_settings
- 01_FM_JOC_NMR_Fair_data/4b/1H/
- 01_FM_JOC_NMR_Fair_data/4b/1H/acqu
- 01_FM_JOC_NMR_Fair_data/4b/1H/acqus
- 01_FM_JOC_NMR_Fair_data/4b/1H/audita.txt
- 01_FM_JOC_NMR_Fair_data/4b/1H/fid
- 01_FM_JOC_NMR_Fair_data/4b/1H/fq1list
- 01_FM_JOC_NMR_Fair_data/4b/1H/pdata/
- 01_FM_JOC_NMR_Fair_data/4b/1H/pdata/1/
- 01_FM_JOC_NMR_Fair_data/4b/1H/pdata/1/outd
- 01_FM_JOC_NMR_Fair_data/4b/1H/pdata/1/proc
- 01_FM_JOC_NMR_Fair_data/4b/1H/pdata/1/procs
- 01_FM_JOC_NMR_Fair_data/4b/1H/pdata/1/title
- 01_FM_JOC_NMR_Fair_data/4b/1H/precom.output
- 01_FM_JOC_NMR_Fair_data/4b/1H/prosol_History
- 01_FM_JOC_NMR_Fair_data/4b/1H/pulseprogram
- 01_FM_JOC_NMR_Fair_data/4b/1H/scon2
- 01_FM_JOC_NMR_Fair_data/4b/1H/shimvalues
[truncated: 650 more entries]
