# Supplementary material for: Enantioselective Preparation of Cyclopentene-Based Amino Acids with a Quaternary Carbon Center
Source: J Org Chem. 2024 Oct 29;89(22):16522–30. doi: 10.1021/acs.joc.4c01764 (PMC11574854; doi:10.1021/acs.joc.4c01764)
Supplement: Supplementary file 2 — jo4c01764_si_002.zip [file jo4c01764_si_002.zip › 01_FM_JOC_NMR_Fair_data/1b/13C/audita.txt]

##TITLE= Audit trail, TopSpin 3.6.4
##JCAMPDX= 5.01
##ORIGIN= Bruker BioSpin GmbH
##OWNER= nmr
$$ /data/nmrservice/franc/FM1721/2/audita.txt
##AUDIT TRAIL=  $$ (NUMBER, WHEN, WHO, WHERE, PROCESS, VERSION, WHAT)
(   1,<2024-05-14 20:47:15.274 +0200>,<nmr>,<pf-b400>,<go4>,<TopSpin 3.6.4>,
      <created by zg on data set with UUID '5cd299ce-121a-11ef-a021-000af77baaea'
       started at 2024-05-14 19:49:50.776 +0200,
       POWCHK enabled, PULCHK disabled,
       completed at 2024-05-14 20:47:15.272 +0200

       configuration hash MD5:
       83 80 0E 3F D8 63 0E EA 20 4D 00 34 DA 64 18 DC
       data hash MD5: 64K
       33 F9 96 09 F5 F7 F8 99 3D 51 7B 66 4D 6E 13 0D
>)
(   2,<2024-05-14 20:47:15.529 +0200>,<nmr>,<pf-b400>,<audit>,<TopSpin 3.6.4>,
      <user comment:
       ICON-NMR User ID: franc
       data hash MD5: 64K
       33 F9 96 09 F5 F7 F8 99 3D 51 7B 66 4D 6E 13 0D>)
##END=

$$ hash MD5
$$ 00 78 1B 16 41 FC 70 E7 81 36 1A FC EC 5E 38 90
