# Supplementary material for: Enantioselective Preparation of Cyclopentene-Based Amino Acids with a Quaternary Carbon Center
Source: J Org Chem. 2024 Oct 29;89(22):16522–30. doi: 10.1021/acs.joc.4c01764 (PMC11574854; doi:10.1021/acs.joc.4c01764)
Supplement: Supplementary file 2 — jo4c01764_si_002.zip [file jo4c01764_si_002.zip › 01_FM_JOC_NMR_Fair_data/1b/1H/shimvalues]

# Tue May 14 16:46:16 2024
#$$PROBEIDENTIFIER=Z116098_0399
#$$PROBENAME=PA BBO 400S1 BBF-H-D-05 Z SP
#$$SHIMID=292722
#
# Active Shim Gradients
#
Z           		-8636           
Z2          		-1109           
Z3          		4837            
Z4          		-2186           
Z5          		157             
Z6          		183             
Z7          		6269            
Z8          		-382            
X           		-928            
XZ          		-750            
XZ2         		348             
XZ3         		-239            
XZ4         		-923            
XZ5         		-1676           
Y           		-2747           
YZ          		5061            
YZ2         		1959            
YZ3         		-220            
YZ4         		2101            
YZ5         		-2388           
XY          		392             
XYZ         		-2306           
XYZ2        		-1128           
XYZ3        		561             
XYZ4        		93              
XYZ5        		-6              
(X2-Y2)     		-1816           
(X2-Y2)Z    		1627            
(X2-Y2)Z2   		811             
(X2-Y2)Z3   		-608            
(X2-Y2)Z4   		-720            
(X2-Y2)Z5   		-41             
X3          		-1273           
X3Z         		713             
Y3          		-1336           
Y3Z         		-244            
#
# Lock Parameter
#
FIELD		5380.539
LOCKPHASE		177.000 
LOCKPOWER		-28.000 
LOCKGAIN		130.966 
LOCKDC		-75.000 
LOCKSHIFT		7.240   
LOOPGAIN		-9.400  
LOOPTIME		0.464   
LOOPFILTER		50.000  
#
IEEE64_VERSION_CODE 1
#
# Shim currents 
#
SHIM_SETTING [1 ]  -3006.28071575  
SHIM_SETTING [2 ]  -1280.92274766  
SHIM_SETTING [3 ]  800.84934037    
SHIM_SETTING [4 ]  1034.53913291   
SHIM_SETTING [5 ]  -1338.61148102  
SHIM_SETTING [6 ]  434.14739844    
SHIM_SETTING [7 ]  6064.13440133   
SHIM_SETTING [8 ]  -11739.95921647 
SHIM_SETTING [9 ]  2151.98310962   
SHIM_SETTING [10]  -4174.99945652  
SHIM_SETTING [11]  0.00000000      
SHIM_SETTING [12]  -1092.08400000  
SHIM_SETTING [13]  -1580.68600000  
SHIM_SETTING [14]  -962.84600045   
SHIM_SETTING [15]  -2599.81300431  
SHIM_SETTING [16]  496.06400229    
SHIM_SETTING [17]  -724.64100208   
SHIM_SETTING [18]  265.10899673    
SHIM_SETTING [19]  -3233.74599901  
SHIM_SETTING [20]  722.21400023    
SHIM_SETTING [21]  468.19999647    
SHIM_SETTING [22]  -1863.43400206  
SHIM_SETTING [23]  -172.71200180   
SHIM_SETTING [24]  -3208.24499844  
SHIM_SETTING [25]  -1725.20900212  
SHIM_SETTING [26]  -1153.96900034  
SHIM_SETTING [27]  -271.61000013   
SHIM_SETTING [28]  4788.99000210   
SHIM_SETTING [29]  554.24800155    
SHIM_SETTING [30]  473.83599860    
SHIM_SETTING [31]  -4003.49099820  
SHIM_SETTING [32]  -3276.89499487  
SHIM_SETTING [33]  -2723.63499842  
SHIM_SETTING [34]  1061.76200020   
SHIM_SETTING [35]  -856.98299715   
SHIM_SETTING [36]  3107.35599804   
SHIM_SETTING [37]  1368.67200311   
SHIM_SETTING [38]  -1925.65800755  
SHIM_SETTING [39]  -8223.58000301  
SHIM_SETTING [40]  0.00000000      
