# Supplementary material for: Enantioselective Preparation of Cyclopentene-Based Amino Acids with a Quaternary Carbon Center
Source: J Org Chem. 2024 Oct 29;89(22):16522–30. doi: 10.1021/acs.joc.4c01764 (PMC11574854; doi:10.1021/acs.joc.4c01764)
Supplement: Supplementary file 2 — jo4c01764_si_002.zip [file jo4c01764_si_002.zip › 01_FM_JOC_NMR_Fair_data/1e/13C/audita.txt]

##TITLE= Audit trail, TopSpin 3.6.4
##JCAMPDX= 5.01
##ORIGIN= Bruker BioSpin GmbH
##OWNER= nmr
$$ /data/nmrservice/franc/FM1276/2/audita.txt
##AUDIT TRAIL=  $$ (NUMBER, WHEN, WHO, WHERE, PROCESS, VERSION, WHAT)
(   1,<2024-05-10 21:34:57.476 +0200>,<nmr>,<pf-b400>,<go4>,<TopSpin 3.6.4>,
      <created by zg on data set with UUID '5d50f2ae-0efc-11ef-b5ee-000af77baaea'
       started at 2024-05-10 20:37:33.220 +0200,
       POWCHK enabled, PULCHK disabled,
       completed at 2024-05-10 21:34:57.474 +0200

       configuration hash MD5:
       83 80 0E 3F D8 63 0E EA 20 4D 00 34 DA 64 18 DC
       data hash MD5: 64K
       BC 6D B3 86 1B 2D EE 85 F7 06 19 85 3A 29 07 C5
>)
(   2,<2024-05-10 21:34:57.772 +0200>,<nmr>,<pf-b400>,<audit>,<TopSpin 3.6.4>,
      <user comment:
       ICON-NMR User ID: franc
       data hash MD5: 64K
       BC 6D B3 86 1B 2D EE 85 F7 06 19 85 3A 29 07 C5>)
##END=

$$ hash MD5
$$ 8B C9 09 B0 17 70 AF 0E C1 96 B4 12 29 D5 42 C7
