# Supplementary material for: Enantioselective Preparation of Cyclopentene-Based Amino Acids with a Quaternary Carbon Center
Source: J Org Chem. 2024 Oct 29;89(22):16522–30. doi: 10.1021/acs.joc.4c01764 (PMC11574854; doi:10.1021/acs.joc.4c01764)
Supplement: Supplementary file 2 — jo4c01764_si_002.zip [file jo4c01764_si_002.zip › 01_FM_JOC_NMR_Fair_data/1e/13C/shimvalues]

# Fri May 10 21:34:57 2024
#$$PROBEIDENTIFIER=Z116098_0399
#$$PROBENAME=PA BBO 400S1 BBF-H-D-05 Z SP
#$$SHIMID=292722
#
# Active Shim Gradients
#
Z           		-8665           
Z2          		-1126           
Z3          		4839            
Z4          		-1922           
Z5          		127             
Z6          		-389            
Z7          		6269            
Z8          		-382            
X           		-928            
XZ          		-750            
XZ2         		348             
XZ3         		-239            
XZ4         		-923            
XZ5         		-1676           
Y           		-2747           
YZ          		5061            
YZ2         		1959            
YZ3         		-220            
YZ4         		2101            
YZ5         		-2388           
XY          		392             
XYZ         		-2306           
XYZ2        		-1128           
XYZ3        		561             
XYZ4        		93              
XYZ5        		-6              
(X2-Y2)     		-1816           
(X2-Y2)Z    		1627            
(X2-Y2)Z2   		811             
(X2-Y2)Z3   		-608            
(X2-Y2)Z4   		-720            
(X2-Y2)Z5   		-41             
X3          		-1273           
X3Z         		713             
Y3          		-1336           
Y3Z         		-244            
#
# Lock Parameter
#
FIELD		5386.433
LOCKPHASE		177.000 
LOCKPOWER		-28.000 
LOCKGAIN		130.956 
LOCKDC		-75.000 
LOCKSHIFT		7.240   
LOOPGAIN		-9.400  
LOOPTIME		0.464   
LOOPFILTER		50.000  
#
IEEE64_VERSION_CODE 1
#
# Shim currents 
#
SHIM_SETTING [1 ]  -3020.81241170  
SHIM_SETTING [2 ]  -1138.34394654  
SHIM_SETTING [3 ]  774.78997409    
SHIM_SETTING [4 ]  1403.83186068   
SHIM_SETTING [5 ]  -1409.74742160  
SHIM_SETTING [6 ]  426.65033570    
SHIM_SETTING [7 ]  5728.04989341   
SHIM_SETTING [8 ]  -12034.85242920 
SHIM_SETTING [9 ]  2047.55777209   
SHIM_SETTING [10]  -4262.15248681  
SHIM_SETTING [11]  0.00000000      
SHIM_SETTING [12]  -1092.08400000  
SHIM_SETTING [13]  -1580.68600000  
SHIM_SETTING [14]  -962.84600014   
SHIM_SETTING [15]  -2599.81300129  
SHIM_SETTING [16]  496.06400069    
SHIM_SETTING [17]  -724.64100062   
SHIM_SETTING [18]  265.10899902    
SHIM_SETTING [19]  -3233.74599970  
SHIM_SETTING [20]  722.21400007    
SHIM_SETTING [21]  468.19999894    
SHIM_SETTING [22]  -1863.43400062  
SHIM_SETTING [23]  -172.71200054   
SHIM_SETTING [24]  -3208.24499953  
SHIM_SETTING [25]  -1725.20900064  
SHIM_SETTING [26]  -1153.96900010  
SHIM_SETTING [27]  -271.61000004   
SHIM_SETTING [28]  4788.99000063   
SHIM_SETTING [29]  554.24800047    
SHIM_SETTING [30]  473.83599958    
SHIM_SETTING [31]  -4003.49099946  
SHIM_SETTING [32]  -3276.89499846  
SHIM_SETTING [33]  -2723.63499953  
SHIM_SETTING [34]  1061.76200006   
SHIM_SETTING [35]  -856.98299915   
SHIM_SETTING [36]  3107.35599941   
SHIM_SETTING [37]  1368.67200093   
SHIM_SETTING [38]  -1925.65800227  
SHIM_SETTING [39]  -8223.58000090  
SHIM_SETTING [40]  0.00000000      
