# Supplementary material for: Enantioselective Preparation of Cyclopentene-Based Amino Acids with a Quaternary Carbon Center
Source: J Org Chem. 2024 Oct 29;89(22):16522–30. doi: 10.1021/acs.joc.4c01764 (PMC11574854; doi:10.1021/acs.joc.4c01764)
Supplement: Supplementary file 2 — jo4c01764_si_002.zip [file jo4c01764_si_002.zip › 01_FM_JOC_NMR_Fair_data/1e/1H/audita.txt]

##TITLE= Audit trail, TopSpin 3.6.4
##JCAMPDX= 5.01
##ORIGIN= Bruker BioSpin GmbH
##OWNER= nmr
$$ /data/nmrservice/franc/FM1276/1/audita.txt
##AUDIT TRAIL=  $$ (NUMBER, WHEN, WHO, WHERE, PROCESS, VERSION, WHAT)
(   1,<2024-05-10 14:48:39.330 +0200>,<nmr>,<pf-b400>,<go4>,<TopSpin 3.6.4>,
      <created by zg on data set with UUID '47328892-0ecb-11ef-80c1-000af77baaea'
       started at 2024-05-10 14:46:10.767 +0200,
       POWCHK enabled, PULCHK disabled,
       completed at 2024-05-10 14:48:39.329 +0200

       configuration hash MD5:
       83 80 0E 3F D8 63 0E EA 20 4D 00 34 DA 64 18 DC
       data hash MD5: 64K
       3D 63 E7 3A 00 54 D3 83 ED 84 D0 FF 09 EF 34 94
>)
##END=

$$ hash MD5
$$ 66 21 26 CB B0 A6 FE B1 EC 18 60 27 48 26 2E BA
