# Supplementary material for: Enantioselective Preparation of Cyclopentene-Based Amino Acids with a Quaternary Carbon Center
Source: J Org Chem. 2024 Oct 29;89(22):16522–30. doi: 10.1021/acs.joc.4c01764 (PMC11574854; doi:10.1021/acs.joc.4c01764)
Supplement: Supplementary file 2 — jo4c01764_si_002.zip [file jo4c01764_si_002.zip › 01_FM_JOC_NMR_Fair_data/1e/1H/topshimreport]

New TopShim run:

version = topshim 2.0.0
date = 2024-05-10
time = 14:41:11.432
command = topshim  ordmax=6

FINE SHIMMING

Parameters:

probe = Z116098_0399
solvent = CDCl3
shim nucleus = 2H
nucleus optimised for = 1H
o1p (from lock) = 7.24 ppm

Results:


1D Shimming:
Iteration  1: FWHM Before= 0.9 Hz, Target= 0.5 Hz, After= 0.9 Hz
Iteration  2: FWHM Before= 0.9 Hz, Target= 0.4 Hz, After= 0.8 Hz
Iteration  3: FWHM Before= 0.8 Hz, Target= 0.4 Hz, After= 0.5 Hz
Iteration  4: FWHM Before= 0.5 Hz, Target= 0.3 Hz, After= 0.6 Hz
Iteration  5: FWHM Before= 0.6 Hz, Target= 0.4 Hz, After= 0.5 Hz
Iteration  6: FWHM Before= 0.5 Hz, Target= 0.3 Hz, After= 0.4 Hz
Iteration  7: FWHM Before= 0.4 Hz, Target= 0.4 Hz, After= 0.5 Hz
Iteration  8: FWHM Before= 0.5 Hz, Target= 0.4 Hz, After= 0.5 Hz
Iteration  9: FWHM Before= 0.5 Hz, Target= 0.3 Hz, After= 0.6 Hz
Iteration 10: FWHM Before= 0.6 Hz, Target= 0.5 Hz, After= 0.4 Hz
Shim succeeded

Lineshape quality factor (1D spectrum, spinning) = 0.525

shim changes: 
Z	+159
Z2	-120
Z3	+44
Z4	+261
Z5	+209
Z6	-2122

duration = 4 min 36 sec
completed successfully
finished Fri May 10 14:45:46 2024


========================================================================
