# Supplementary material for: Enantioselective Preparation of Cyclopentene-Based Amino Acids with a Quaternary Carbon Center
Source: J Org Chem. 2024 Oct 29;89(22):16522–30. doi: 10.1021/acs.joc.4c01764 (PMC11574854; doi:10.1021/acs.joc.4c01764)
Supplement: Supplementary file 2 — jo4c01764_si_002.zip [file jo4c01764_si_002.zip › 01_FM_JOC_NMR_Fair_data/1f/13C/audita.txt]

##TITLE= Audit trail, TopSpin 3.6.4
##JCAMPDX= 5.01
##ORIGIN= Bruker BioSpin GmbH
##OWNER= nmr
$$ /data/nmrservice/franc/FM1275/2/audita.txt
##AUDIT TRAIL=  $$ (NUMBER, WHEN, WHO, WHERE, PROCESS, VERSION, WHAT)
(   1,<2024-05-10 20:34:02.629 +0200>,<nmr>,<pf-b400>,<go4>,<TopSpin 3.6.4>,
      <created by zg on data set with UUID 'dac13e50-0ef3-11ef-bf66-000af77baaea'
       started at 2024-05-10 19:36:38.202 +0200,
       POWCHK enabled, PULCHK disabled,
       completed at 2024-05-10 20:34:02.627 +0200

       configuration hash MD5:
       83 80 0E 3F D8 63 0E EA 20 4D 00 34 DA 64 18 DC
       data hash MD5: 64K
       B1 C1 B1 1A 77 C2 2B 1F 39 A7 A7 9D 49 0B FF 68
>)
(   2,<2024-05-10 20:34:02.901 +0200>,<nmr>,<pf-b400>,<audit>,<TopSpin 3.6.4>,
      <user comment:
       ICON-NMR User ID: franc
       data hash MD5: 64K
       B1 C1 B1 1A 77 C2 2B 1F 39 A7 A7 9D 49 0B FF 68>)
##END=

$$ hash MD5
$$ 09 2B 35 E1 CD C7 74 AC D6 3E 22 AE 3A 09 E3 D0
