# Supplementary material for: Enantioselective Preparation of Cyclopentene-Based Amino Acids with a Quaternary Carbon Center
Source: J Org Chem. 2024 Oct 29;89(22):16522–30. doi: 10.1021/acs.joc.4c01764 (PMC11574854; doi:10.1021/acs.joc.4c01764)
Supplement: Supplementary file 2 — jo4c01764_si_002.zip [file jo4c01764_si_002.zip › 01_FM_JOC_NMR_Fair_data/1f/1H/audita.txt]

##TITLE= Audit trail, TopSpin 3.6.4
##JCAMPDX= 5.01
##ORIGIN= Bruker BioSpin GmbH
##OWNER= nmr
$$ /data/nmrservice/franc/FM1275/1/audita.txt
##AUDIT TRAIL=  $$ (NUMBER, WHEN, WHO, WHERE, PROCESS, VERSION, WHAT)
(   1,<2024-05-10 14:39:47.039 +0200>,<nmr>,<pf-b400>,<go4>,<TopSpin 3.6.4>,
      <created by zg on data set with UUID '09d782d2-0eca-11ef-b674-000af77baaea'
       started at 2024-05-10 14:37:18.332 +0200,
       POWCHK enabled, PULCHK disabled,
       completed at 2024-05-10 14:39:47.037 +0200

       configuration hash MD5:
       83 80 0E 3F D8 63 0E EA 20 4D 00 34 DA 64 18 DC
       data hash MD5: 64K
       6F 87 A4 07 48 C0 24 31 ED CC 18 CB 9B FD 12 75
>)
##END=

$$ hash MD5
$$ A3 ED 45 58 A0 EE 77 A1 2B 26 D4 19 1E 3D C8 E0
