# Supplementary material for: Enantioselective Preparation of Cyclopentene-Based Amino Acids with a Quaternary Carbon Center
Source: J Org Chem. 2024 Oct 29;89(22):16522–30. doi: 10.1021/acs.joc.4c01764 (PMC11574854; doi:10.1021/acs.joc.4c01764)
Supplement: Supplementary file 2 — jo4c01764_si_002.zip [file jo4c01764_si_002.zip › 01_FM_JOC_NMR_Fair_data/1f/1H/pdata/1/outd]

##TITLE= Parameter file, TopSpin 3.6.4
##JCAMPDX= 5.0
##DATATYPE= Parameter Values
##NPOINTS= 1	$$ modification sequence number
##ORIGIN= Bruker BioSpin GmbH
##OWNER= nmr
$$ 2024-05-10 14:32:27.757 +0200  nmr@pf-b400
$$ /mnt/old_disk/data/nmrservice/franc/FM1275/1/pdata/1/outd
$$ process /opt/topspin3.6.4/prog/mod/xwish3
##$CURPLOT= <Е
�
�
>
##$CURPRIN= <$1#1#0#1#1#1#1#1#0#-1#-1#1#-1>
##$DFORMAT= <normdp>
##$LAYOUT= <+/1D_H.xwp>
##$LFORMAT= <normlp>
##$PFORMAT= <normpl>
##END=
