# Supplementary material for: Enantioselective Preparation of Cyclopentene-Based Amino Acids with a Quaternary Carbon Center
Source: J Org Chem. 2024 Oct 29;89(22):16522–30. doi: 10.1021/acs.joc.4c01764 (PMC11574854; doi:10.1021/acs.joc.4c01764)
Supplement: Supplementary file 2 — jo4c01764_si_002.zip [file jo4c01764_si_002.zip › 01_FM_JOC_NMR_Fair_data/1g/13C/shimvalues]

# Sat Sep  7 15:00:13 2024
#$$PROBEIDENTIFIER=Z183911_0003
#$$PROBENAME=PI HR-TBO400S1-BBF/H/F/D-5.0-Z FB DP
#$$MAGNETID=BZH2239'400'70l
#$$CRYOSTATID=D315'54-11920
#$$SHIMID=292722
#
# Active Shim Gradients
#
Z           		-1913           
Z2          		-214            
Z3          		354             
Z4          		-4783           
Z5          		234             
Z6          		3300            
Z7          		207             
Z8          		163             
X           		-1869           
XZ          		-784            
XZ2         		-1991           
XZ3         		-107            
XZ4         		787             
XZ5         		-3204           
Y           		-1208           
YZ          		-2174           
YZ2         		2998            
YZ3         		-7585           
YZ4         		-6731           
YZ5         		-4276           
XY          		-2252           
XYZ         		1357            
XYZ2        		-1139           
XYZ3        		-3868           
XYZ4        		1531            
XYZ5        		-1113           
(X2-Y2)     		4127            
(X2-Y2)Z    		5915            
(X2-Y2)Z2   		693             
(X2-Y2)Z3   		-2576           
(X2-Y2)Z4   		-1422           
(X2-Y2)Z5   		-180            
X3          		-6871           
X3Z         		-2259           
Y3          		-3038           
Y3Z         		-4856           
#
# Lock Parameter
#
FIELD		6200.181
LOCKPHASE		 212.814
LOCKPOWER		 -27.000
LOCKGAIN		 130.934
LOCKDC		 -75.000
LOCKSHIFT		   7.240
LOOPGAIN		 -12.000
LOOPTIME		   0.400
LOOPFILTER		 100.000
#
IEEE64_VERSION_CODE 1
#
# Shim currents 
#
SHIM_SETTING [ 1]     -865.88119535
SHIM_SETTING [ 2]    -1682.38051625
SHIM_SETTING [ 3]      324.81273565
SHIM_SETTING [ 4]      401.22219159
SHIM_SETTING [ 5]     -727.10959117
SHIM_SETTING [ 6]     -945.03228977
SHIM_SETTING [ 7]     -831.53413218
SHIM_SETTING [ 8]    -2014.73667444
SHIM_SETTING [ 9]     -394.66269971
SHIM_SETTING [10]     -985.65612479
SHIM_SETTING [11]        0.00000000
SHIM_SETTING [12]     1818.36945559
SHIM_SETTING [13]    -7894.16300207
SHIM_SETTING [14]    -2236.76458698
SHIM_SETTING [15]    -5193.17479532
SHIM_SETTING [16]    -1207.68510238
SHIM_SETTING [17]    -2355.41669568
SHIM_SETTING [18]     -386.03150857
SHIM_SETTING [19]    -3091.83409771
SHIM_SETTING [20]     3744.17049311
SHIM_SETTING [21]     6662.00423196
SHIM_SETTING [22]    -1254.74331441
SHIM_SETTING [23]    10779.09881830
SHIM_SETTING [24]     -697.00142138
SHIM_SETTING [25]    -1024.06973493
SHIM_SETTING [26]     1845.24052897
SHIM_SETTING [27]    -4428.21993230
SHIM_SETTING [28]   -12701.62314043
SHIM_SETTING [29]    -4159.82588304
SHIM_SETTING [30]     5195.41600250
SHIM_SETTING [31]     9174.83381883
SHIM_SETTING [32]     8329.74605276
SHIM_SETTING [33]    -3712.82876078
SHIM_SETTING [34]      -57.74824107
SHIM_SETTING [35]       80.00814236
SHIM_SETTING [36]    -5979.03705365
SHIM_SETTING [37]     3356.44405527
SHIM_SETTING [38]   -16685.77756751
SHIM_SETTING [39]    -2002.19991755
SHIM_SETTING [40]        0.00000000
