# Supplementary material for: Enantioselective Preparation of Cyclopentene-Based Amino Acids with a Quaternary Carbon Center
Source: J Org Chem. 2024 Oct 29;89(22):16522–30. doi: 10.1021/acs.joc.4c01764 (PMC11574854; doi:10.1021/acs.joc.4c01764)
Supplement: Supplementary file 2 — jo4c01764_si_002.zip [file jo4c01764_si_002.zip › 01_FM_JOC_NMR_Fair_data/1g/1H/audita.txt]

##TITLE= Audit trail, TopSpin 4.4.0
##JCAMPDX= 5.01
##ORIGIN= Bruker BioSpin GmbH & Co. KG
##OWNER= root
$$ /root/.topspin-BladeEpu/local_acqu/FM1852_ac/1/audita.txt
##AUDIT TRAIL=  $$ (NUMBER, WHEN, WHO, WHERE, PROCESS, VERSION, WHAT)
(   1,<2024-09-06T15:18:44.820+0000>,<nmr>,<neo400>,<go4>,<TopSpin 4.4.0>,
      <acquisition in progress>)
$$ /opt/nmrdata/franc/FM1852_ac/1/audita.txt
(   2,<2024-09-06T15:21:13.204+0000>,<nmr>,<neo400>,<go4>,<TopSpin 4.4.0>,
      <created by zg on 'Avance_Neo_400' (neo400) by user 'nmr'
       on data set with UUID '4e7ec55c-6c63-11ef-ade9-0030d62e2a12'
       started at 2024-09-06 15:18:44.820 +0000, POWCHK enabled, PULCHK disabled,
       completed at 2024-09-06 15:21:13.203 +0000
       configuration hash MD5:
       08 ED 5F 48 EF 50 C1 5A 6C D2 21 66 2A E9 9A E9
       double data hash MD5: 64K
       75 93 92 E2 53 C1 05 3E D5 DA 97 5A B5 DB 3D DE>)
##END=

$$ hash MD5
$$ 04 2B 63 BB C1 F4 0E 1E B8 93 67 8C E8 CE AA C9
