# Supplementary material for: Enantioselective Preparation of Cyclopentene-Based Amino Acids with a Quaternary Carbon Center
Source: J Org Chem. 2024 Oct 29;89(22):16522–30. doi: 10.1021/acs.joc.4c01764 (PMC11574854; doi:10.1021/acs.joc.4c01764)
Supplement: Supplementary file 2 — jo4c01764_si_002.zip [file jo4c01764_si_002.zip › 01_FM_JOC_NMR_Fair_data/1g/1H/shimvalues]

# Fri Sep  6 15:21:12 2024
#$$PROBEIDENTIFIER=Z183911_0003
#$$PROBENAME=PI HR-TBO400S1-BBF/H/F/D-5.0-Z FB DP
#$$MAGNETID=BZH2239'400'70l
#$$CRYOSTATID=D315'54-11920
#$$SHIMID=292722
#
# Active Shim Gradients
#
Z           		-1947           
Z2          		-207            
Z3          		417             
Z4          		-4853           
Z5          		-65             
Z6          		2721            
Z7          		207             
Z8          		163             
X           		-1869           
XZ          		-784            
XZ2         		-1991           
XZ3         		-107            
XZ4         		787             
XZ5         		-3204           
Y           		-1208           
YZ          		-2174           
YZ2         		2998            
YZ3         		-7585           
YZ4         		-6731           
YZ5         		-4276           
XY          		-2252           
XYZ         		1357            
XYZ2        		-1139           
XYZ3        		-3868           
XYZ4        		1531            
XYZ5        		-1113           
(X2-Y2)     		4127            
(X2-Y2)Z    		5915            
(X2-Y2)Z2   		693             
(X2-Y2)Z3   		-2576           
(X2-Y2)Z4   		-1422           
(X2-Y2)Z5   		-180            
X3          		-6871           
X3Z         		-2259           
Y3          		-3038           
Y3Z         		-4856           
#
# Lock Parameter
#
FIELD		6205.926
LOCKPHASE		 212.814
LOCKPOWER		 -27.000
LOCKGAIN		 141.749
LOCKDC		 -75.000
LOCKSHIFT		   7.240
LOOPGAIN		 -12.000
LOOPTIME		   0.400
LOOPFILTER		 100.000
#
IEEE64_VERSION_CODE 1
#
# Shim currents 
#
SHIM_SETTING [ 1]     -885.56965917
SHIM_SETTING [ 2]    -1562.74187701
SHIM_SETTING [ 3]      126.16511307
SHIM_SETTING [ 4]     1019.56360261
SHIM_SETTING [ 5]    -1164.01441866
SHIM_SETTING [ 6]     -792.00342053
SHIM_SETTING [ 7]    -1666.53041354
SHIM_SETTING [ 8]    -2473.05958068
SHIM_SETTING [ 9]     -691.25252951
SHIM_SETTING [10]    -1116.56914038
SHIM_SETTING [11]        0.00000000
SHIM_SETTING [12]     1818.36945559
SHIM_SETTING [13]    -7894.16300207
SHIM_SETTING [14]    -2236.76457079
SHIM_SETTING [15]    -5193.17471940
SHIM_SETTING [16]    -1207.68517426
SHIM_SETTING [17]    -2355.41668870
SHIM_SETTING [18]     -386.03147352
SHIM_SETTING [19]    -3091.83409592
SHIM_SETTING [20]     3744.17051040
SHIM_SETTING [21]     6662.00417014
SHIM_SETTING [22]    -1254.74347142
SHIM_SETTING [23]    10779.09893588
SHIM_SETTING [24]     -697.00149106
SHIM_SETTING [25]    -1024.06979345
SHIM_SETTING [26]     1845.24037716
SHIM_SETTING [27]    -4428.21990025
SHIM_SETTING [28]   -12701.62252809
SHIM_SETTING [29]    -4159.82584212
SHIM_SETTING [30]     5195.41610809
SHIM_SETTING [31]     9174.83385536
SHIM_SETTING [32]     8329.74565369
SHIM_SETTING [33]    -3712.82862904
SHIM_SETTING [34]      -57.74824881
SHIM_SETTING [35]       80.00814088
SHIM_SETTING [36]    -5979.03709414
SHIM_SETTING [37]     3356.44386904
SHIM_SETTING [38]   -16685.77753535
SHIM_SETTING [39]    -2002.19958862
SHIM_SETTING [40]        0.00000000
