# Supplementary material for: Enantioselective Preparation of Cyclopentene-Based Amino Acids with a Quaternary Carbon Center
Source: J Org Chem. 2024 Oct 29;89(22):16522–30. doi: 10.1021/acs.joc.4c01764 (PMC11574854; doi:10.1021/acs.joc.4c01764)
Supplement: Supplementary file 2 — jo4c01764_si_002.zip [file jo4c01764_si_002.zip › 01_FM_JOC_NMR_Fair_data/1g/1H/topshimreport]

New TopShim run:

version = topshim 4.4.0
date = 2024-09-06
time = 17:15:53.210
command = topshim ordmax=6 convcomp

FINE SHIMMING

Parameters:

probe = Z183911_0003
solvent = CDCl3
shim nucleus = 2H
nucleus optimised for = 1H
o1p (from lock) = 7.24 ppm

Results:


1D Shimming:
Iteration 1: FWHM Before=10.6 Hz, Target= 0.3 Hz, After= 0.9 Hz
Iteration 2: FWHM Before= 0.9 Hz, Target= 0.3 Hz, After= 3.2 Hz
Iteration 3: FWHM Before= 3.2 Hz, Target= 0.2 Hz, After= 0.3 Hz
Iteration 4: FWHM Before= 0.3 Hz, Target= 0.3 Hz
Shim succeeded

Lineshape quality factor (1D spectrum, spinning) = 0.382

shim changes: 
Z	+435
Z2	+196
Z3	+407
Z4	+663
Z5	+289
Z6	+284

duration = 2 min 15 sec
completed successfully
finished Fri Sep  6 17:18:07 2024


========================================================================
