# Supplementary material for: Enantioselective Preparation of Cyclopentene-Based Amino Acids with a Quaternary Carbon Center
Source: J Org Chem. 2024 Oct 29;89(22):16522–30. doi: 10.1021/acs.joc.4c01764 (PMC11574854; doi:10.1021/acs.joc.4c01764)
Supplement: Supplementary file 2 — jo4c01764_si_002.zip [file jo4c01764_si_002.zip › 01_FM_JOC_NMR_Fair_data/4a/13C/audita.txt]

##TITLE= Audit trail, TopSpin 3.6.4
##JCAMPDX= 5.01
##ORIGIN= Bruker BioSpin GmbH
##OWNER= nmr
$$ /data/nmrservice/franc/FM1277-major/2/audita.txt
##AUDIT TRAIL=  $$ (NUMBER, WHEN, WHO, WHERE, PROCESS, VERSION, WHAT)
(   1,<2022-05-10 03:46:49.381 +0200>,<nmr>,<pf-b400>,<go4>,<TopSpin 3.6.4>,
      <created by zg on data set with UUID '0974d426-cffb-11ec-95e6-000af77baaea'
       started at 2022-05-10 02:49:24.429 +0200,
       POWCHK enabled, PULCHK disabled,
       completed at 2022-05-10 03:46:49.379 +0200

       configuration hash MD5:
       83 65 04 06 ED 68 34 A4 FB 6F 52 C7 23 7D 1F 4B
       data hash MD5: 64K
       38 33 B7 FD 7D F5 88 58 D3 17 B4 04 11 27 A5 98
>)
##END=

$$ hash MD5
$$ EB C9 8F 2C 9D F6 1D 1C 70 55 F9 7C 25 B9 CE 19
