# Supplementary material for: Enantioselective Preparation of Cyclopentene-Based Amino Acids with a Quaternary Carbon Center
Source: J Org Chem. 2024 Oct 29;89(22):16522–30. doi: 10.1021/acs.joc.4c01764 (PMC11574854; doi:10.1021/acs.joc.4c01764)
Supplement: Supplementary file 2 — jo4c01764_si_002.zip [file jo4c01764_si_002.zip › 01_FM_JOC_NMR_Fair_data/4a/13C/shimvalues]

# Tue May 10 03:46:48 2022
#$$PROBEIDENTIFIER=Z116098_0399
#$$PROBENAME=PA BBO 400S1 BBF-H-D-05 Z SP
#$$SHIMID=292722
#
# Active Shim Gradients
#
Z           		-8712           
Z2          		-1018           
Z3          		5113            
Z4          		-2121           
Z5          		-461            
Z6          		124             
Z7          		8929            
Z8          		3307            
X           		-903            
XZ          		-593            
XZ2         		596             
XZ3         		-1108           
XZ4         		-2066           
XZ5         		6282            
Y           		-2797           
YZ          		4924            
YZ2         		2153            
YZ3         		-83             
YZ4         		1809            
YZ5         		-1574           
XY          		285             
XYZ         		-1882           
XYZ2        		-249            
XYZ3        		-2083           
XYZ4        		-3022           
XYZ5        		20283           
(X2-Y2)     		-1910           
(X2-Y2)Z    		1700            
(X2-Y2)Z2   		1499            
(X2-Y2)Z3   		-2200           
(X2-Y2)Z4   		-1987           
(X2-Y2)Z5   		14391           
X3          		-1879           
X3Z         		2585            
Y3          		-1292           
Y3Z         		-234            
#
# Lock Parameter
#
FIELD		5395.919
LOCKPHASE		166.800 
LOCKPOWER		-30.000 
LOCKGAIN		144.777 
LOCKDC		-75.000 
LOCKSHIFT		7.240   
LOOPGAIN		-9.400  
LOOPTIME		0.464   
LOOPFILTER		50.000  
#
IEEE64_VERSION_CODE 1
#
# Shim currents 
#
SHIM_SETTING [1 ]  -2710.83136877  
SHIM_SETTING [2 ]  -2923.23720133  
SHIM_SETTING [3 ]  -1021.97240171  
SHIM_SETTING [4 ]  4734.48225338   
SHIM_SETTING [5 ]  -4029.11303694  
SHIM_SETTING [6 ]  -262.56443757   
SHIM_SETTING [7 ]  11888.63938545  
SHIM_SETTING [8 ]  -10596.62435596 
SHIM_SETTING [9 ]  2905.65924135   
SHIM_SETTING [10]  -4413.00869164  
SHIM_SETTING [11]  0.00000000      
SHIM_SETTING [12]  -1058.33300000  
SHIM_SETTING [13]  -1526.63000000  
SHIM_SETTING [14]  -2164.66700061  
SHIM_SETTING [15]  -890.48699908   
SHIM_SETTING [16]  -2060.64800370  
SHIM_SETTING [17]  3005.31799686   
SHIM_SETTING [18]  -1449.94000211  
SHIM_SETTING [19]  3194.68100063   
SHIM_SETTING [20]  -7591.84199881  
SHIM_SETTING [21]  3657.31999752   
SHIM_SETTING [22]  -4974.77400057  
SHIM_SETTING [23]  6385.90400038   
SHIM_SETTING [24]  -8427.21700122  
SHIM_SETTING [25]  10002.78898959  
SHIM_SETTING [26]  -15139.10298933 
SHIM_SETTING [27]  342.36200010    
SHIM_SETTING [28]  5029.66200197   
SHIM_SETTING [29]  15780.82698894  
SHIM_SETTING [30]  -19779.21198463 
SHIM_SETTING [31]  -3906.42499950  
SHIM_SETTING [32]  -3575.69199795  
SHIM_SETTING [33]  1090.67300058   
SHIM_SETTING [34]  -4025.03599826  
SHIM_SETTING [35]  10269.60300343  
SHIM_SETTING [36]  -3291.48500418  
SHIM_SETTING [37]  174.92200179    
SHIM_SETTING [38]  -1346.46300420  
SHIM_SETTING [39]  -8085.65100185  
SHIM_SETTING [40]  0.00000000      
