# Supplementary material for: Enantioselective Preparation of Cyclopentene-Based Amino Acids with a Quaternary Carbon Center
Source: J Org Chem. 2024 Oct 29;89(22):16522–30. doi: 10.1021/acs.joc.4c01764 (PMC11574854; doi:10.1021/acs.joc.4c01764)
Supplement: Supplementary file 2 — jo4c01764_si_002.zip [file jo4c01764_si_002.zip › 01_FM_JOC_NMR_Fair_data/4a/13C/topshimreport]

New TopShim run:

version = topshim 2.0.0
date = 2022-05-10
time = 02:44:33.431
command = topshim 

FINE SHIMMING

Parameters:

probe = Z116098_0399
solvent = CDCl3
shim nucleus = 2H
nucleus optimised for = 13C
o1p (from lock) = 7.24 ppm

Results:


1D Shimming:
Iteration  1: FWHM Before=21.7 Hz, Target= 0.5 Hz, After= 0.4 Hz
Iteration  2: FWHM Before= 0.4 Hz, Target= 0.3 Hz, After= 0.4 Hz
Iteration  3: FWHM Before= 0.4 Hz, Target= 0.4 Hz, After= 0.3 Hz
Iteration  4: FWHM Before= 0.3 Hz, Target= 0.4 Hz, After= 0.5 Hz
Iteration  5: FWHM Before= 0.5 Hz, Target= 0.4 Hz, After= 0.5 Hz
Iteration  6: FWHM Before= 0.5 Hz, Target= 0.5 Hz, After= 0.5 Hz
Shim succeeded

Lineshape quality factor (1D spectrum, spinning) = 0.549

shim changes: 
Z	-80
Z2	+9
Z3	+61
Z4	-381
Z5	-372
Z6	+1319
Z7	+2058
Z8	-1841

duration = 4 min 43 sec
completed successfully
finished Tue May 10 02:49:14 2022


========================================================================
