# Supplementary material for: Enantioselective Preparation of Cyclopentene-Based Amino Acids with a Quaternary Carbon Center
Source: J Org Chem. 2024 Oct 29;89(22):16522–30. doi: 10.1021/acs.joc.4c01764 (PMC11574854; doi:10.1021/acs.joc.4c01764)
Supplement: Supplementary file 2 — jo4c01764_si_002.zip [file jo4c01764_si_002.zip › 01_FM_JOC_NMR_Fair_data/4a/13C/uxnmr.info]

CONFIGURATION INFORMATION
=========================

Path         : /opt/topspin3.6.4/conf/instr/spect/uxnmr.info
Date         : Wed Apr  6 10:48:52 2022
Release      : TopSpin 3.6.4
Installed in : /opt/topspin3.6.4
Host         : pf-b400
OS           : CentOS Linux release 7.9.2009 (Core)
CPU          : Intel(R) Xeon(R) CPU E5-1620 v2 @ 3.70GHz (8 cores at 1575 MHz with Hyperthreading)
User         : nmr (NMR measurements)
System       : Avance III HD 400 NMR spectrometer
1H-frequency : 400.13 MHz
Description  : Avance Cabinet 400 HD OB
Location     : Univerzita Karlova, Praha 2
Bruker Order : 10192817
Configured in: pf-b400:/opt/topspin3.6.4/conf/instr/spect

IPSO: connected to spectrometer subnet
- TCP/IP address = 149.236.99.90
 - IPSO type: AQS
- Tctrl : 1
- Fctrls: 2
- Gctrl1: without digital preemphasis
- Rctrl : 1
- FREDs : none
- DPP : none

DRU1: AQS DRU-E Z102520/04671 ECL 07.00
- TCP/IP address = 149.236.99.89
- Firmware Version = 170619
- DRU1 controls AQS-Rack and HPPR/2

AQS: connected to 149.236.99.89:/dev/tty10
  _Slot_ SBSB _____________________Board_____________________
  Number Addr Type HW-VS FW-VS ID  ECL Name   Description
  -----------------------------------------------------------
     2   0x10 0x43   0x5    CD  R  0.3 REC-1  AQS RXAD/2 600 Z130588/2034 ECL 00.03
     3   0x34 0xd6   0x1        X  4.2 REF-1  REF/3-600 Reference Board for AQS/3 Receiver
     4   0x24 0x32     0        S  2.3 SGU-1  AQS SGU/3 600 (2CH) Z117129/02417 ECL 02.03 FPGA-Vs=20131031
    10   0x3c 0xc5     0        Y  1.0 ROUT-1 AQS Router 1/4
    13   0xa0 0x93     0        V  0.1 PS-1   
    14   0xa1 0x91     0        V  1.2 PS-2   AQS PSM-D Power Supply Module
    --   0x20 0xd8     0        B  2.0 MASTER AQS/3+ Chassis
     1   0x20  0x7     0        B      MASTER AQS Rack Master
  Logical Receiver/SGU configuration:


Router: 1 AQS Router 1/4


Transmitters at the spectrometer subnet:
----------------------------------------
BLA_W1345525_0034 W1345525/0034 ECL 01.00:
- TCP/IP address = 149.236.99.92
- Firmware VS    = 20120627
- Amplifier      = BLAH300 E 200-600MHZ INR OUTR: W1345525/0034 ECL 01.00
- Router         = BLMMR31 RF AMPLIFIER MODULE: W1345212/5063 ECL 21
- Controller     = BLA CONTROL BOARD 6 2CH: W1522050/010665 ECL 50
- QNP-Accessory  : 1 X-input and 1 H-input
         Warning : 1 X-input is unused
BLA_W1345093_0807 W1345093/0807 ECL 12:
- TCP/IP address = 149.236.99.91
- Firmware VS    = 20120627
- Amplifier      = BLAX500 E 6-365MHZ INR: W1345093/0807 ECL 12
- Router         = BLMMR31 RF AMPLIFIER MODULE: W1345212/5071 ECL 21
- Controller     = BLA CONTROL BOARD 6 2CH: W1522050/010711 ECL 50
LTRX Z109888/01689 ECL 04.01:
- TCP/IP address = 149.236.99.20
- Amplifier      = BSMS/2 LOCK TRANSCEIVER 400: Z109888/01689 ECL 04.01

BSMS: BSMS/2 connected to ethernet
- TCP/IP address = 149.236.99.20
- ELCB firmware version = 20180919
- GAB current limits = 0.0/X, 0.0/Y, 10.0/Z (in A)
- SCB channels = 40
- Shim System = BOSS3-SB
- L-TRX = BSMS/2 LOCK TRANSCEIVER 400: Z109888/01689 ECL 04.01
- Lock: on L-TRX board
- VTU_SPB = BSMS/2 SPB SENSOR & PNEUMATIC BD: Z115191/02754 ECL 04.00
- VTU_VPSB1 = BSMS/2 VARIABLE POWER SUPPLY BD: Z115193/03079 ECL 01.05

VTU: in BSMS/2 connected to ethernet
- TCP/IP address = 149.236.99.20

MAS2 control unit: connected to 149.236.99.90:/dev/tty01
MAS2: device not yet configured
MAS1: device could not be configured

Sample Changers at the spectrometer subnet:
-------------------------------------------------
Sample Changer 1: BACS2_H15000-01_694
- TCP/IP address   = 149.236.99.156
- Protocol types   = SOAP

Preamplifiers :
HPPR2: - HPPR/2 preamplifier connected to 149.236.99.89:/dev/tty10
    Type      : HPPR/2
    Controller: Cover/2, with DRU Application firmware = c.
                no LED display for tuning and matching
    Module  1 : HPLNA 19F1H (virtual 50 Ohm reference: 100.0%/0.0deg, reflection meter)
                PN=Z103203, SN=00497 from 20150330
    Module  2 : 2H
                PN=Z003471, SN=00240 from 20150409
    Module  3 : XBB19F 2HS
                PN=Z003504, SN=01332 from 20150326


Gradient Controller cable connections
--------------------------------------------------------------------
GCtrl1: connected to GAB in BSMS

RF cable connections (detected)
--------------------------------------------------------------------
SGU1 NORM output -> input 1 of transmitter 2 (BLAX500 E 6-365MHZ INR W1345093/0807 at TCP/IP 149.236.99.91)
SGU1 AUX  output -> input 2 of transmitter 1 (BLAH300 E 200-600MHZ INR OUTR W1345525/0034 at TCP/IP 149.236.99.92)
SGU2 NORM output -> input 1 of transmitter 1 (BLAH300 E 200-600MHZ INR OUTR W1345525/0034 at TCP/IP 149.236.99.92)
SGU2 AUX  output -> input of AQS Router 1/4
AQS Router 1/4 output 1 -> input 2 of transmitter 2 (BLAX500 E 6-365MHZ INR W1345093/0807 at TCP/IP 149.236.99.91)
AQS Router 1/4 output 2 -> input 1 of transmitter 3 (BSMS/2 LOCK TRANSCEIVER 400 Z109888/01689 at TCP/IP 149.236.99.20)
AQS Router 1/4 output 3 -> open
AQS Router 1/4 output 4 -> open

Blanking cable connections (detected)
--------------------------------------------------------------------
transmitter 1 = BLAH300 E 200-600MHZ INR OUTR W1345525/0034 at TCP/IP 149.236.99.92:
- amplifier 1H-300W uses blanking 2

transmitter 2 = BLAX500 E 6-365MHZ INR W1345093/0807 at TCP/IP 149.236.99.91:
- amplifier X-500W uses blanking 1

transmitter 3 = BSMS/2 LOCK TRANSCEIVER 400 Z109888/01689 at TCP/IP 149.236.99.20:
- amplifier 2H-5W uses blanking 7


Switchbox (3 outputs: X / F / H) routing
--------------------------------------------------------------------
transmitter 1 = BLAH300 E 200-600MHZ INR OUTR W1345525/0034 at TCP/IP 149.236.99.92:
- amplifier 1H-300W at blanking 2 can be routed to switchbox output 1 = X, output 2 = F and output 3 = H

transmitter 2 = BLAX500 E 6-365MHZ INR W1345093/0807 at TCP/IP 149.236.99.91:
- amplifier X-500W at blanking 1 can be routed to switchbox output 1 = X and output 2 = F
