# Supplementary material for: Enantioselective Preparation of Cyclopentene-Based Amino Acids with a Quaternary Carbon Center
Source: J Org Chem. 2024 Oct 29;89(22):16522–30. doi: 10.1021/acs.joc.4c01764 (PMC11574854; doi:10.1021/acs.joc.4c01764)
Supplement: Supplementary file 2 — jo4c01764_si_002.zip [file jo4c01764_si_002.zip › 01_FM_JOC_NMR_Fair_data/4a/1H/audita.txt]

##TITLE= Audit trail, TopSpin 3.6.4
##JCAMPDX= 5.01
##ORIGIN= Bruker BioSpin GmbH
##OWNER= nmr
$$ /data/nmrservice/franc/FM1277-major/1/audita.txt
##AUDIT TRAIL=  $$ (NUMBER, WHEN, WHO, WHERE, PROCESS, VERSION, WHAT)
(   1,<2022-05-09 11:53:06.704 +0200>,<nmr>,<pf-b400>,<go4>,<TopSpin 3.6.4>,
      <created by zg on data set with UUID '7abc66ae-cf7d-11ec-ac59-000af77baaea'
       started at 2022-05-09 11:50:37.892 +0200,
       POWCHK enabled, PULCHK disabled,
       completed at 2022-05-09 11:53:06.702 +0200

       configuration hash MD5:
       83 65 04 06 ED 68 34 A4 FB 6F 52 C7 23 7D 1F 4B
       data hash MD5: 64K
       3C 1B 38 44 9A 0A EF DE D5 A5 4E 3B 9D 02 73 47
>)
##END=

$$ hash MD5
$$ EB 0A C0 9E 7F F2 74 9A 0C 5C 28 35 2B CF 97 0A
