# Supplementary material for: Enantioselective Preparation of Cyclopentene-Based Amino Acids with a Quaternary Carbon Center
Source: J Org Chem. 2024 Oct 29;89(22):16522–30. doi: 10.1021/acs.joc.4c01764 (PMC11574854; doi:10.1021/acs.joc.4c01764)
Supplement: Supplementary file 2 — jo4c01764_si_002.zip [file jo4c01764_si_002.zip › 01_FM_JOC_NMR_Fair_data/4a/1H/shimvalues]

# Mon May  9 11:53:06 2022
#$$PROBEIDENTIFIER=Z116098_0399
#$$PROBENAME=PA BBO 400S1 BBF-H-D-05 Z SP
#$$SHIMID=292722
#
# Active Shim Gradients
#
Z           		-8746           
Z2          		-1006           
Z3          		5107            
Z4          		-2152           
Z5          		-402            
Z6          		266             
Z7          		8338            
Z8          		3344            
X           		-903            
XZ          		-593            
XZ2         		596             
XZ3         		-1108           
XZ4         		-2066           
XZ5         		6282            
Y           		-2797           
YZ          		4924            
YZ2         		2153            
YZ3         		-83             
YZ4         		1809            
YZ5         		-1574           
XY          		285             
XYZ         		-1882           
XYZ2        		-249            
XYZ3        		-2083           
XYZ4        		-3022           
XYZ5        		20283           
(X2-Y2)     		-1910           
(X2-Y2)Z    		1700            
(X2-Y2)Z2   		1499            
(X2-Y2)Z3   		-2200           
(X2-Y2)Z4   		-1987           
(X2-Y2)Z5   		14391           
X3          		-1879           
X3Z         		2585            
Y3          		-1292           
Y3Z         		-234            
#
# Lock Parameter
#
FIELD		5396.840
LOCKPHASE		166.800 
LOCKPOWER		-30.000 
LOCKGAIN		144.653 
LOCKDC		-75.000 
LOCKSHIFT		7.240   
LOOPGAIN		-9.400  
LOOPTIME		0.464   
LOOPFILTER		50.000  
#
IEEE64_VERSION_CODE 1
#
# Shim currents 
#
SHIM_SETTING [1 ]  -2798.71589784  
SHIM_SETTING [2 ]  -2963.15551575  
SHIM_SETTING [3 ]  -631.71545492   
SHIM_SETTING [4 ]  4653.82778923   
SHIM_SETTING [5 ]  -3880.17532141  
SHIM_SETTING [6 ]  -404.49912472   
SHIM_SETTING [7 ]  11489.70281923  
SHIM_SETTING [8 ]  -9896.35826528  
SHIM_SETTING [9 ]  2826.56789810   
SHIM_SETTING [10]  -4252.83356566  
SHIM_SETTING [11]  0.00000000      
SHIM_SETTING [12]  -1058.33300000  
SHIM_SETTING [13]  -1526.63000000  
SHIM_SETTING [14]  -2164.66700031  
SHIM_SETTING [15]  -890.48699954   
SHIM_SETTING [16]  -2060.64800185  
SHIM_SETTING [17]  3005.31799843   
SHIM_SETTING [18]  -1449.94000105  
SHIM_SETTING [19]  3194.68100031   
SHIM_SETTING [20]  -7591.84199941  
SHIM_SETTING [21]  3657.31999876   
SHIM_SETTING [22]  -4974.77400029  
SHIM_SETTING [23]  6385.90400019   
SHIM_SETTING [24]  -8427.21700061  
SHIM_SETTING [25]  10002.78899480  
SHIM_SETTING [26]  -15139.10299466 
SHIM_SETTING [27]  342.36200005    
SHIM_SETTING [28]  5029.66200099   
SHIM_SETTING [29]  15780.82699447  
SHIM_SETTING [30]  -19779.21199232 
SHIM_SETTING [31]  -3906.42499975  
SHIM_SETTING [32]  -3575.69199898  
SHIM_SETTING [33]  1090.67300029   
SHIM_SETTING [34]  -4025.03599913  
SHIM_SETTING [35]  10269.60300172  
SHIM_SETTING [36]  -3291.48500209  
SHIM_SETTING [37]  174.92200090    
SHIM_SETTING [38]  -1346.46300210  
SHIM_SETTING [39]  -8085.65100092  
SHIM_SETTING [40]  0.00000000      
